# Supplementary material for: Effect of circadian rhythm disruption on benign prostatic hyperplasia in rats
Source: PeerJ. 2025 Oct 15;13:e20173. doi: 10.7717/peerj.20173 (PMC12535237; doi:10.7717/peerj.20173)
Supplement: Supplemental Information 2 [file peerj-13-20173-s002.xls]

## Sheet: DHT
Group	DHT（nmol/L）	AVERAGE
T+E2-1	4.64513
T+E2-1	4.45155	4.60912
T+E2-1	4.73067
T+E2-2	4.20018
T+E2-2	3.95508	4.06851
T+E2-2	4.05026
T+E2-3	3.82399
T+E2-3	3.97028	3.85923
T+E2-3	3.78341
T+E2+Cle-1	5.74382
T+E2+Cle-1	5.89646	5.67934
T+E2+Cle-1	5.39775
T+E2+Cle-2	5.85654
T+E2+Cle-2	6.10604	5.84892
T+E2+Cle-2	5.58417
T+E2+Cle-3	6.74428
T+E2+Cle-3	7.1131	6.9624
T+E2+Cle-3	7.02981

## Sheet: E2
Group	E2（pmol/L）	AVERAGE
T+E2-1	10.4629
T+E2-1	10.1459	10.4209
T+E2-1	10.6539
T+E2-2	9.91994
T+E2-2	10.4857	9.88813
T+E2-2	9.25872
T+E2-3	9.40711
T+E2-3	9.56611	9.57319
T+E2-3	9.74636
T+E2+Cle-1	6.12652
T+E2+Cle-1	6.33945	6.06058
T+E2+Cle-1	5.71576
T+E2+Cle-2	8.359
T+E2+Cle-2	8.43761	8.25933
T+E2+Cle-2	7.98139
T+E2+Cle-3	7.23381
T+E2+Cle-3	7.0476	7.14767
T+E2+Cle-3	7.16158
