# Supplementary material for: Effect of circadian rhythm disruption on benign prostatic hyperplasia in rats
Source: PeerJ. 2025 Oct 15;13:e20173. doi: 10.7717/peerj.20173 (PMC12535237; doi:10.7717/peerj.20173)
Supplement: Supplemental Information 4 [file peerj-13-20173-s004.xlsx]

## Sheet: Sheet1
Sample Name	CT value of target gene	CT value of internal reference GADPH
control group	17.515	18.56
	16.925	15.81
	17.5975	19.895
CRY1	24.28	24.895
	24.985	23.37
	23.555	24.94
NODA6	23.675	23.12
	23.905	22.54
	22.06	23.89
HDAC3	22.98	21.705
	21.985	20.035
	21.045	22.305
CLOCK	24.675	23.88
	24.49	22.62
	22.52	24.8
CREBBP	23.755	23.085
	24.735	22.665
	22.16	23.935

## Sheet: Sheet2
Sample Name	CT value of target gene	CT value of internal reference GADPH
control group-1	24.235	18.56
SERP1NE1-1	26.99	17.515
control group-2	26.51	15.81
SERP1NE1-2	28.74	16.925
control group-3	27.155	17.4633
SERP1NE1-3	27.4	16.5933
control group-1	26.29	18.56
NFIL3-1	26.285	17.515
control group-2	24.325	15.81
NFIL3-2	26.345	16.925
control group-3	25.43	17.4633
NFIL3-3	25.89	16.5933
control group-1	24.235	18.56
NCOA2-1	24.805	17.515
control group-2	25.56	19.895
NCOA2-2	23.59	17.5975
control group-3	24.21	17.4633
NCOA2-3	25.32	16.5933
control group-1	25.415	18.56
NR1D1-1	26.735	17.515
control group-2	24.59	19.895
NR1D1-2	24.745	17.5975
control group-3	25.36	17.4633
NR1D1-3	26.03	16.5933
control group-1	23.41	18.56
NCOR1-1	24.185	17.515
control group-2	22.355	15.81
NCOR1-2	24.78	16.925
control group-3	23.39	17.4633
NCOR1-3	24.25	16.5933
control group-1	28.025	15.59
BMAL1-1	31.72	17.8233
control group-2	30.14	17.4633
BMAL1-2	29.68	16.5933
control group-3	27.53	17.2567
BMAL1-3	29.35	17.3167
control group-1	22.56	17.63
DBP1-1	23.175	16.92
control group-1	21.425	15.14
DBP1-2	24.135	17
control group-1	21.56	19.895
DBP1-3	22.465	19.895
control group-1	27.835	17.63
PPARA-1	27.975	16.92
control group-1	25.66	15.7567
PPARA-2	30.28	17.8233
control group-1	28.91	17.4633
PPARA-3	28.17	16.5933
control group-1	34.24	18.56
BMAL2-1	34.44	17.515
control group-2	31.87	15.81
BMAL2-2	33.455	16.925
control group-3	30.505	14.635
BMAL2-3	35.08	17.13
control group-1	23.18	18.56
PER1-1	24.31	17.515
control group-2	22.92	15.81
PER1-2	26.085	16.925
control group-3	20.97	14.635
PER1-3	24.75	17.13
control group-1	22.855	17.63
SIRT1-1	22.995	16.92
control group-2	19.665	14.635
SIRT1-2	23.71	17.13
control group-3	24.97	18.71
SIRT1-3	23.97	17.475
control group-1	19.345	14.465
NR1P1-1	21.095	15.665
control group-2	20.91	17.12
NR1P1-2	23.215	17.2067
control group-3	23.82	19.6133
NR1P1-3	23.76	17.95
control group-1	26.775	15.7733
NPAS2-1	30.725	23.0333
control group-2	27.21	17.12
NPAS2-2	29.1133	17.2067
control group-3	28.36	19.6133
NPAS2-3	29.02	17.95
control group-1	25.12	19.895
RORA-1	24.085	17.5975
control group-2	22.225	14.465
RORA-2	24.795	15.665
control group-3	22.635	16.0267
RORA-3	29.62	20.9533
control group-1	22.17	16.0267
NAMPT-1	26.825	20.9533
control group-2	22.485	16.76
NAMPT-2	22.76	17.2867
control group-3	22.79	16.39
NAMPT-3	23.1	17.1967
control group-1	20.51	16.0267
HILFA-1	24.855	20.9533
control group-2	20.715	16.76
HILFA-2	20.875	17.2867
control group-3	20.295	20.77
HILFA-3	20.77	17.1967
