# Supplementary material for: Effect of circadian rhythm disruption on benign prostatic hyperplasia in rats
Source: PeerJ. 2025 Oct 15;13:e20173. doi: 10.7717/peerj.20173 (PMC12535237; doi:10.7717/peerj.20173)
Supplement: Supplemental Information 7 [file peerj-13-20173-s007.xlsx]

## Sheet: Sheet1
Experimental design		Line number
Definition of experimental and control groups	Experimental group:T+E2+Cle;Cle;Control group:T+E2;Con	110;111;112
Number within each group	3
Sample
Description	Prostate tissue of rats	113
Microdissection or microdissection	Microdissection	128
Processing procedure	Macroscopically cut 1 cm ³ of tissue from the surgically resected prostate specimen and freeze it in RNA preservation solution	129
If frozen-how and how quickly?	4 ℃ overnight
If fixed-with what.how quickly?	Store at -80 ℃ for 3 months
Sample storage conditions and duration(especially for FFPE sample)	Store at -80 ℃ for 3 months
Nucleic acid extraction
Procedure and/or instrumentation	Grind tissue samples with liquid nitrogen, lyse with TRIzol, precipitate RNA with chloroform and isopropanol, wash RNA with 75% ethanol, dissolve RNA in RNase free water- Long term storage at 80 ° C.	196
Name of kit and details of any modifications	Traditional TRIzol method for RNA extraction	196
Details of DNase or RNAse treatment	TRIzol and DNase I reaction system	197
Contamination assessment(DNA or RNA)	RNA:A260/A280=2.0，A260/A230=2.2
Nucleic acid quantification	Concentration: 500g/μl;Purity: A260/A280=1.85, A260/A230=2.1
Instrument and method	Low temperature centrifuge, vortex oscillator, ice box, micro spectrophotometer (NanoDrop), electrophoresis/bioanalyzer, -80 ° C refrigerator
RNA integrity: method/instrument	agarose gel electrophoresis
RIN/RQI or 3' and 5' transcripts	RIN value: 8.7;Target gene: Cq=24.3 ± 0.3 (Mean ± SD, n=3) ; Internal reference gene: Cq=16.1 ± 0.3
Inhibition testing (Cq dilutions,spike or other)	Dilute the original sample, perform RT qPCR on the samples before and after dilution, and compare the changes in Cq values
Reverse transcription
Complete reaction conditions	Conducted on ice at 4 ℃
Amount of RNA and reaction volume	TB Green Premix Ex TaqⅡ（Tli RNaseH Plus）(2*) 12.5μl ; PCR Forward Primer(10μM) 1.0μl ; PCR Reverse Primer(10μM) 1.0μl ; RT reaction solution (cDNA solution) 2.0μl*2 ; sterile water 8.5μl ;Total 25μl	197
Priming oligonucleotide (if using GSP) and concentration	Primer sequence meets specificity, Tm matching, no secondary structure, concentration: 200 nM each (SYBR Green)
Reverse transcriptase and concentration	Enzyme：TB Green,10 U/μL	197
Temperature and time	37℃,15min；85℃,5sec;4℃,∞
qPCR target information
Gene symbol	Itgad; Ccr7; CD27; Sell; Cd69; Gzmb; IRF8; KIrd1; GAPDH; ACTB; Bmal 1; BMAL2; CLOCK; CREBBP ; CRY1; DBP1; HDAC3; HIF1A ; NAMPT; NCOA2; NCOR1; NFIL3; NCOA6; Npas2; Nr1d1; NRIP1; PPARa; Per1; RORA; SERPINE1; SIRT1	344;345
Sequence accession number	Itgad: NM_031691.2; Ccr7: NM_199489.4; CD27: NM_001024335.1; Sell: NM_019177.4; Cd69: NM_134327.2; Gzmb: NM_138517.4; IRF8: NM_001008722.2; KIrd1: NM_012745.2; GAPDH: NM_017008.4; ACTB: NM_031144.3
Amplicon length	ACTB:165; GAPDH:92;Itgad:97; Ccr7: 103; CD27:115; Sell:116; Cd69: 107; Gzmb:85; IRF8: 114; KIrd1: 88;
In silico specificity screen (BLAST. etc)	When designing primers, BLAST showed that only the target gene region was matched and no other genes were matched, which was verified
Lacation of each primer by exon or intron (if applicable)	ACTB:exon3/exon4;GAPDH:exon6/exon7
What splice variants are targeted?
qPCR oligonucleotides
Primer sequences	Itgad : F:CTTCTGAACGGTGTGGCTGTG ;R:AGTCGGGATTCTGAGGAGGTTTC ; Ccr7 : F :AGACTGAAGACCATGACGGATACC ; R :AGGACTTGGCTTCGCTGTAGG ; CD27 :F:CTCCACTGCTGACCAACACTTG; R :GATGACACTGCCCTCCTCCTC; Sell: F:GACACTTGGCACATTCTTCCTGAG R :TGGCTTGCTGGGTCTCTTCTG; Cd69: F:CATGGAAATGGGCAAATGGCAAAG; R:CTCGCAGTCTACAGAAGCAACATC; Gzmb: F:AAACCAGGAGATGTGTGCTATGTG; R:GCTCAACCTCTTGTAGTGTGTCTG; IRF8: F:GCTGCCGCCTATCCCTGAG; R:CC…
Location and identity of any modifications	No modification
qPCR parotocol
Complete reaction conditions	Reaction system configured on ice at 4 ℃
Reaction volume and amount of cDNA/DNA	TB Green Premix Ex TaqⅡ（Tli RNaseH Plus）(2*) 12.5μl ; PCR Forward Primer(10μM) 1.0μl ; PCR Reverse Primer(10μM) 1.0μl ; RT reaction solution (cDNA solution) 2.0μl*2 ; sterile water 8.5μl ;Total 25μl
Primer, (probe). Mg2+ and dNTP concentrations	200–300 nM
Polymerase identity and concentration	The final concentration of Taq enzyme in SYBR Green Master Mix is approximately 0.025-0.05 U/μ L (total reaction system)
Buffer/kit identity and manufacturer	TAKARA RR820A RR047A	197
Additives(SYBR Green I, DMSO, etc.)	Not have
Manufacturer of qPCR instrument	Bio-Rad CFX96 Touch™	198
qPCR validation
Specificity (gel, sequence, melt, or digest)	Use Primer BLAST (NCBI) to check specificity
For SYBR Green I. Ca of the NTC	Cq = Undetermined
Standard curves with slope and y-intercept	’-3.35；12.5
PCR efficiency calculated from slope	1
r2 of standard curve	0.98
Linear dynamic range	10^6 copies/μL
Cq variation at lower limit	Cq ≤ 35
Evidence for LOD	Cq≤35–40
If multiplex, efficiency and LOD of each assay.	Cq≤35–40
Data analysis
qPCR analysis program (source, version)	1. Raw data quality control; 2. Threshold setting; 3. Cq value extraction; 4. Standard curve/relative quantification; 5. Statistics and visualization; 6. Standardized report
Cq method determination	Reasonably set threshold and baseline, verify amplification curve morphology and repeatability
Outlier identification and disposition	remove
Results of NTCs	Cq=Undetermined
Justification of number and choice of reference genes	GADPH;ACTB
Description of normalisation method	By strictly controlling the four dimensions of experimental design, operational procedures, data analysis, and reporting, we ensure that qPCR results meet the requirements
Number and stage (RT or qPCR) of technical replicates	3
Repeatability (intraassay variation)	Technical repetition: 3 times, average CV=4.2%
Statistical methods for result significance	T-test	203
Software (source, version)	GraphPad Prism 9.0.0	202
